# Supplementary material for: Identification of a Ferroptosis Gene Set That Mediates the Prognosis of Squamous Cell Carcinoma of the Head and Neck
Source: Front Genet. 2021 Sep 3;12:698040. doi: 10.3389/fgene.2021.698040 (PMC8446460; doi:10.3389/fgene.2021.698040)
Supplement: Supplementary file 3 [file Table_3.XLS]

## Sheet: Sheet1
id	coef	exp(coef)	se(coef)	z	Pr(>|z|)
SLC7A11	-0.731871	0.481008	0.490464	-1.4922	0.135647
TRIB3	3.21785	24.9744	0.84765	3.79621	0.000146928
AURKA	1.50919	4.52306	1.01165	1.49182	0.135748
CAV1	1.59502	4.92842	0.786224	2.02871	0.0424881
AKR1C3	1.10362	3.01506	0.477882	2.3094	0.0209216
