# Supplementary material for: Identification of a Ferroptosis Gene Set That Mediates the Prognosis of Squamous Cell Carcinoma of the Head and Neck
Source: Front Genet. 2021 Sep 3;12:698040. doi: 10.3389/fgene.2021.698040 (PMC8446460; doi:10.3389/fgene.2021.698040)
Supplement: Supplementary file 4 [file Table_4.XLS]

## Sheet: Results
Block Type	96-Well Block (0.2mL)
Calibration Background is expired	Yes
Calibration Background performed on	2016-12-12 23:00:18 PM PST
Calibration FAM is expired	Yes
Calibration FAM performed on	2016-12-13 00:04:50 AM PST
Calibration NED is expired	Yes
Calibration NED performed on	2016-12-12 23:36:50 PM PST
Calibration ROI is expired	Yes
Calibration ROI performed on	2016-12-12 22:46:27 PM PST
Calibration ROX is expired	Yes
Calibration ROX performed on	2016-12-12 23:54:45 PM PST
Calibration SYBR is expired	Yes
Calibration SYBR performed on	2016-12-12 23:45:45 PM PST
Calibration TAMRA is expired	Yes
Calibration TAMRA performed on	2016-12-13 00:16:42 AM PST
Calibration Uniformity is expired	Yes
Calibration Uniformity performed on	2016-12-12 23:17:41 PM PST
Calibration VIC is expired	Yes
Calibration VIC performed on	2016-12-12 23:27:36 PM PST
Chemistry	SYBR_GREEN
Experiment File Name	D:\Documents and Settings\Administrator\Desktop\lcy\2021-03-04 185338.eds
Experiment Name	2021-03-04 185338
Experiment Run End Time	2021-03-04 20:16:49 PM PST
Experiment Type	Comparative Cт (ΔΔCт)
Instrument Name	278990049
Instrument Serial Number	278990049
Instrument Type	ViiA 7
Passive Reference	ROX
Quantification Cycle Method	Ct
Signal Smoothing On	false
Stage/ Cycle where Analysis is performed	Stage 2, Step 2
Well	Well Position	Sample Name	Target Name	Task	Reporter	Quencher	RQ	RQ Min	RQ Max	CT	Ct Mean	Ct SD	Quantity	Delta Ct Mean	Delta Ct SD	Delta Delta Ct	Automatic Ct Threshold	Ct Threshold	Automatic Baseline	Baseline Start	Baseline End	Efficiency	Tm1	Tm2	Tm3	Custom1	Custom2	Custom3	Custom4	Custom5	Custom6	HIGHSD	NOAMP	OUTLIERRG	EXPFAIL	THOLDFAIL	MTP
1	A1	10T	GAPDH	UNKNOWN	SYBR	None				19.963	19.9256	0.0583764					TRUE	0.378217	TRUE	3	13	1	87.0202									N	N	N	N	N	N
2	A2	10T	GAPDH	UNKNOWN	SYBR	None				19.956	19.9256	0.0583764					TRUE	0.378217	TRUE	3	13	1	87.0202									N	N	N	N	N	N
3	A3	10T	GAPDH	UNKNOWN	SYBR	None				19.858	19.9256	0.0583764					TRUE	0.378217	TRUE	3	13	1	87.1182									N	N	N	N	N	N
4	A4	10N	GAPDH	UNKNOWN	SYBR	None				20.222	20.1823	0.0506511					TRUE	0.378217	TRUE	3	14	1	87.1182									N	N	N	N	N	N
5	A5	10N	GAPDH	UNKNOWN	SYBR	None				20.2	20.1823	0.0506511					TRUE	0.378217	TRUE	3	14	1	87.1182									N	N	N	N	N	N
6	A6	10N	GAPDH	UNKNOWN	SYBR	None				20.125	20.1823	0.0506511					TRUE	0.378217	TRUE	3	13	1	87.2163									N	N	N	N	N	N
7	A7	1T	GAPDH	UNKNOWN	SYBR	None				20.969	21.0292	0.0678494					TRUE	0.378217	TRUE	3	14	1	87.2163									N	N	N	N	N	N
8	A8	1T	GAPDH	UNKNOWN	SYBR	None				21.016	21.0292	0.0678494					TRUE	0.378217	TRUE	3	14	1	87.1182									N	N	N	N	N	N
9	A9	1T	GAPDH	UNKNOWN	SYBR	None				21.103	21.0292	0.0678494					TRUE	0.378217	TRUE	3	15	1	87.0202									N	N	N	N	N	N
10	A10	1N	GAPDH	UNKNOWN	SYBR	None				20.755	20.848	0.0896219					TRUE	0.378217	TRUE	3	14	1	87.1182									N	N	N	N	N	N
11	A11	1N	GAPDH	UNKNOWN	SYBR	None				20.855	20.848	0.0896219					TRUE	0.378217	TRUE	3	14	1	87.0202									N	N	N	N	N	N
12	A12	1N	GAPDH	UNKNOWN	SYBR	None				20.934	20.848	0.0896219					TRUE	0.378217	TRUE	3	14	1	87.0202									N	N	N	N	N	N
13	B1	10T	slc7a11	UNKNOWN	SYBR	None				27.723	27.7507	0.0904801		7.82504	0.107678		TRUE	0.04	TRUE	3	24	1	84.2741									N	N	N	N	Y	N
14	B2	10T	slc7a11	UNKNOWN	SYBR	None				27.677	27.7507	0.0904801		7.82504	0.107678		TRUE	0.04	TRUE	3	24	1	84.2741									N	N	N	N	Y	N
15	B3	10T	slc7a11	UNKNOWN	SYBR	None				27.852	27.7507	0.0904801		7.82504	0.107678		TRUE	0.04	TRUE	3	25	1	84.176									N	N	N	N	Y	N
16	B4	10N	slc7a11	UNKNOWN	SYBR	None				28.513	28.5335	0.0443812		8.3512	0.0673441		TRUE	0.04	TRUE	3	25	1	84.2741									N	N	N	N	Y	N
17	B5	10N	slc7a11	UNKNOWN	SYBR	None				28.585	28.5335	0.0443812		8.3512	0.0673441		TRUE	0.04	TRUE	3	25	1	84.2741									N	N	N	N	Y	N
18	B6	10N	slc7a11	UNKNOWN	SYBR	None				28.504	28.5335	0.0443812		8.3512	0.0673441		TRUE	0.04	TRUE	3	25	1	84.2741									N	N	N	N	Y	N
19	B7	1T	slc7a11	UNKNOWN	SYBR	None				30.956	30.9003	0.0646633		9.87114	0.0937277		TRUE	0.04	TRUE	3	28	1	84.2741									N	N	N	N	Y	N
20	B8	1T	slc7a11	UNKNOWN	SYBR	None				30.829	30.9003	0.0646633		9.87114	0.0937277		TRUE	0.04	TRUE	3	28	1	84.2741									N	N	N	N	Y	N
21	B9	1T	slc7a11	UNKNOWN	SYBR	None				30.916	30.9003	0.0646633		9.87114	0.0937277		TRUE	0.04	TRUE	3	28	1	84.2741									N	N	N	N	Y	N
22	B10	1N	slc7a11	UNKNOWN	SYBR	None				31.149	31.0957	0.0620437		10.2478	0.109002		TRUE	0.04	TRUE	3	28	1	84.3721									N	N	N	N	Y	N
23	B11	1N	slc7a11	UNKNOWN	SYBR	None				31.111	31.0957	0.0620437		10.2478	0.109002		TRUE	0.04	TRUE	3	28	1	84.3721									N	N	N	N	Y	N
24	B12	1N	slc7a11	UNKNOWN	SYBR	None				31.027	31.0957	0.0620437		10.2478	0.109002		TRUE	0.04	TRUE	3	28	1	84.2741									N	N	N	N	Y	N
25	C1	2T	trib3	UNKNOWN	SYBR	None				26.112	26.0024	0.115553					TRUE	0.305212	TRUE	3	20	1	89.7663									N	N	N	N	N	N
26	C2	2N	trib3	UNKNOWN	SYBR	None				28.036	27.9821	0.0466123					TRUE	0.305212	TRUE	3	22	1	89.6682									N	N	N	N	N	N
27	C3	3T	trib3	UNKNOWN	SYBR	None				29.672	29.5077	0.285776					TRUE	0.305212	TRUE	3	23	1	89.6682									N	N	N	N	N	N
28	C4	3N	trib3	UNKNOWN	SYBR	None				33.762	33.1333	0.545932					TRUE	0.305212	TRUE	3	27	1	89.5701									Y	N	N	N	N	N
29	C5	4T	trib3	UNKNOWN	SYBR	None				29.299	29.2818	0.0690867					TRUE	0.305212	TRUE	3	23	1	89.6682									N	N	N	N	N	N
30	C6	4N	trib3	UNKNOWN	SYBR	None				25.989	25.9484	0.0378574					TRUE	0.305212	TRUE	3	20	1	89.6682									N	N	N	N	N	N
31	C7	6T	trib3	UNKNOWN	SYBR	None				26.934	26.9513	0.0169672					TRUE	0.305212	TRUE	3	21	1	89.7663									N	N	N	N	N	N
32	C8	6N	trib3	UNKNOWN	SYBR	None				27.281	27.2533	0.0286467					TRUE	0.305212	TRUE	3	21	1	89.8643									N	N	N	N	N	N
33	C9	7T	trib3	UNKNOWN	SYBR	None				27.653	27.3975	0.242591					TRUE	0.305212	TRUE	3	21	1	89.8643									N	N	N	N	N	N
34	C10	7N	trib3	UNKNOWN	SYBR	None				28.487	28.4879	0.00396427					TRUE	0.305212	TRUE	3	22	1	89.7663									N	N	N	N	N	N
35	C11	2T	trib3	UNKNOWN	SYBR	None				25.882	26.0024	0.115553					TRUE	0.305212	TRUE	3	20	1	89.8643									N	N	N	N	N	N
36	C12	2N	trib3	UNKNOWN	SYBR	None				27.951	27.9821	0.0466123					TRUE	0.305212	TRUE	3	22	1	89.6682	77.9973								N	N	N	N	N	Y
37	D1	3T	trib3	UNKNOWN	SYBR	None				29.673	29.5077	0.285776					TRUE	0.305212	TRUE	3	24	1	89.7663	82.0183								N	N	N	N	N	Y
38	D2	3N	trib3	UNKNOWN	SYBR	None				32.861	33.1333	0.545932					TRUE	0.305212	TRUE	3	27	1	89.472	83.3914	77.9973							Y	N	N	N	N	Y
39	D3	4T	trib3	UNKNOWN	SYBR	None				29.341	29.2818	0.0690867					TRUE	0.305212	TRUE	3	23	1	89.472	77.9973								N	N	N	N	N	Y
40	D4	4N	trib3	UNKNOWN	SYBR	None				25.942	25.9484	0.0378574					TRUE	0.305212	TRUE	3	20	1	89.7663									N	N	N	N	N	N
41	D5	6T	trib3	UNKNOWN	SYBR	None				26.968	26.9513	0.0169672					TRUE	0.305212	TRUE	3	21	1	89.7663									N	N	N	N	N	N
42	D6	6N	trib3	UNKNOWN	SYBR	None				27.255	27.2533	0.0286467					TRUE	0.305212	TRUE	3	21	1	89.8643									N	N	N	N	N	N
43	D7	7T	trib3	UNKNOWN	SYBR	None				27.369	27.3975	0.242591					TRUE	0.305212	TRUE	3	21	1	89.9624									N	N	N	N	N	N
44	D8	7N	trib3	UNKNOWN	SYBR	None				28.492	28.4879	0.00396427					TRUE	0.305212	TRUE	3	22	1	89.8643									N	N	N	N	N	N
45	D9	2T	trib3	UNKNOWN	SYBR	None				26.014	26.0024	0.115553					TRUE	0.305212	TRUE	3	20	1	89.8643									N	N	N	N	N	N
46	D10	2N	trib3	UNKNOWN	SYBR	None				27.96	27.9821	0.0466123					TRUE	0.305212	TRUE	3	22	1	89.6682									N	N	N	N	N	N
47	D11	3T	trib3	UNKNOWN	SYBR	None				29.178	29.5077	0.285776					TRUE	0.305212	TRUE	3	23	1	89.6682									N	N	Y	N	N	N
48	D12	3N	trib3	UNKNOWN	SYBR	None				32.777	33.1333	0.545932					TRUE	0.305212	TRUE	3	27	1	89.5701	84.6664								Y	N	N	N	N	Y
49	E1	4T	trib3	UNKNOWN	SYBR	None				29.206	29.2818	0.0690867					TRUE	0.305212	TRUE	3	23	1	89.5701									N	N	N	N	N	N
50	E2	4N	trib3	UNKNOWN	SYBR	None				25.914	25.9484	0.0378574					TRUE	0.305212	TRUE	3	20	1	89.6682									N	N	N	N	N	N
51	E3	6T	trib3	UNKNOWN	SYBR	None				26.951	26.9513	0.0169672					TRUE	0.305212	TRUE	3	21	1	89.7663									N	N	N	N	N	N
52	E4	6N	trib3	UNKNOWN	SYBR	None				27.224	27.2533	0.0286467					TRUE	0.305212	TRUE	3	21	1	89.8643									N	N	N	N	N	N
53	E5	7T	trib3	UNKNOWN	SYBR	None				27.17	27.3975	0.242591					TRUE	0.305212	TRUE	3	21	1	89.9624									N	N	N	N	N	N
54	E6	7N	trib3	UNKNOWN	SYBR	None				28.484	28.4879	0.00396427					TRUE	0.305212	TRUE	3	23	1	89.8643									N	N	N	N	N	N
55	E7	2T	AKR1C3	UNKNOWN	SYBR	None				25.646	25.6453	0.027806					TRUE	0.355748	TRUE	3	14	1	80.0569									N	N	N	N	N	N
56	E8	2N	AKR1C3	UNKNOWN	SYBR	None				26.196	26.2431	0.0560257					TRUE	0.355748	TRUE	3	20	1	79.8607									N	N	N	N	N	N
57	E9	3T	AKR1C3	UNKNOWN	SYBR	None				28.763	28.8218	0.0567495					TRUE	0.355748	TRUE	3	22	1	80.0569									N	N	N	N	N	N
58	E10	3N	AKR1C3	UNKNOWN	SYBR	None				30.27	30.3997	0.26153					TRUE	0.355748	TRUE	3	24	1	79.6646									N	N	N	N	N	N
59	E11	4T	AKR1C3	UNKNOWN	SYBR	None				26.75	26.7959	0.0406789					TRUE	0.355748	TRUE	3	20	1	80.0569									N	N	N	N	N	N
60	E12	4N	AKR1C3	UNKNOWN	SYBR	None				23.798	23.828	0.0280073					TRUE	0.355748	TRUE	3	18	1	80.0569									N	N	N	N	N	N
61	F1	6T	AKR1C3	UNKNOWN	SYBR	None				21.447	21.5637	0.101368					TRUE	0.355748	TRUE	3	15	1	80.1549									N	N	N	N	N	N
62	F2	6N	AKR1C3	UNKNOWN	SYBR	None				25.349	25.3515	0.0272437					TRUE	0.355748	TRUE	3	19	1	80.0569									N	N	N	N	N	N
63	F3	7T	AKR1C3	UNKNOWN	SYBR	None				25.409	25.4329	0.0523736					TRUE	0.355748	TRUE	3	19	1	80.0569									N	N	N	N	N	N
64	F4	7N	AKR1C3	UNKNOWN	SYBR	None				25.963	26.098	0.119227					TRUE	0.355748	TRUE	3	20	1	79.9588									N	N	N	N	N	N
65	F5	2T	AKR1C3	UNKNOWN	SYBR	None				25.617	25.6453	0.027806					TRUE	0.355748	TRUE	3	14	1	79.9588									N	N	N	N	N	N
66	F6	2N	AKR1C3	UNKNOWN	SYBR	None				26.305	26.2431	0.0560257					TRUE	0.355748	TRUE	3	20	1	79.7626									N	N	N	N	N	N
67	F7	3T	AKR1C3	UNKNOWN	SYBR	None				28.876	28.8218	0.0567495					TRUE	0.355748	TRUE	3	22	1	79.9588									N	N	N	N	N	N
68	F8	3N	AKR1C3	UNKNOWN	SYBR	None				30.701	30.3997	0.26153					TRUE	0.355748	TRUE	3	24	1	79.6646	82.6068								N	N	N	N	N	Y
69	F9	4T	AKR1C3	UNKNOWN	SYBR	None				26.827	26.7959	0.0406789					TRUE	0.355748	TRUE	3	20	1	79.8607									N	N	N	N	N	N
70	F10	4N	AKR1C3	UNKNOWN	SYBR	None				23.853	23.828	0.0280073					TRUE	0.355748	TRUE	3	18	1	80.0569									N	N	N	N	N	N
71	F11	6T	AKR1C3	UNKNOWN	SYBR	None				21.629	21.5637	0.101368					TRUE	0.355748	TRUE	3	16	1	80.0569									N	N	N	N	N	N
72	F12	6N	AKR1C3	UNKNOWN	SYBR	None				25.326	25.3515	0.0272437					TRUE	0.355748	TRUE	3	19	1	80.0569									N	N	N	N	N	N
73	G1	7T	AKR1C3	UNKNOWN	SYBR	None				25.493	25.4329	0.0523736					TRUE	0.355748	TRUE	3	19	1	80.0569									N	N	N	N	N	N
74	G2	7N	AKR1C3	UNKNOWN	SYBR	None				26.19	26.098	0.119227					TRUE	0.355748	TRUE	3	20	1	79.9588									N	N	N	N	N	N
75	G3	2T	AKR1C3	UNKNOWN	SYBR	None				25.673	25.6453	0.027806					TRUE	0.355748	TRUE	3	15	1	79.9588									N	N	N	N	N	N
76	G4	2N	AKR1C3	UNKNOWN	SYBR	None				26.229	26.2431	0.0560257					TRUE	0.355748	TRUE	3	20	1	79.7626									N	N	N	N	N	N
77	G5	3T	AKR1C3	UNKNOWN	SYBR	None				28.826	28.8218	0.0567495					TRUE	0.355748	TRUE	3	22	1	79.9588									N	N	N	N	N	N
78	G6	3N	AKR1C3	UNKNOWN	SYBR	None				30.228	30.3997	0.26153					TRUE	0.355748	TRUE	3	24	1	79.8607									N	N	N	N	N	N
79	G7	4T	AKR1C3	UNKNOWN	SYBR	None				26.811	26.7959	0.0406789					TRUE	0.355748	TRUE	3	21	1	79.9588									N	N	N	N	N	N
80	G8	4N	AKR1C3	UNKNOWN	SYBR	None				23.833	23.828	0.0280073					TRUE	0.355748	TRUE	3	18	1	80.1549									N	N	N	N	N	N
81	G9	6T	AKR1C3	UNKNOWN	SYBR	None				21.615	21.5637	0.101368					TRUE	0.355748	TRUE	3	15	1	80.0569									N	N	N	N	N	N
82	G10	6N	AKR1C3	UNKNOWN	SYBR	None				25.38	25.3515	0.0272437					TRUE	0.355748	TRUE	3	19	1	79.9588									N	N	N	N	N	N
83	G11	7T	AKR1C3	UNKNOWN	SYBR	None				25.397	25.4329	0.0523736					TRUE	0.355748	TRUE	3	19	1	79.9588									N	N	N	N	N	N
84	G12	7N	AKR1C3	UNKNOWN	SYBR	None				26.141	26.098	0.119227					TRUE	0.355748	TRUE	3	20	1	79.8607									N	N	N	N	N	N
Analysis Type	Singleplex
Endogenous Control	GAPDH
RQ Min/Max Confidence Level	95
Reference Sample	2T

## Sheet: results2
Block Type	96-Well Block (0.2mL)
Calibration Background is expired	Yes
Calibration Background performed on	2016-12-12 23:00:18 PM PST
Calibration FAM is expired	Yes
Calibration FAM performed on	2016-12-13 00:04:50 AM PST
Calibration NED is expired	Yes
Calibration NED performed on	2016-12-12 23:36:50 PM PST
Calibration ROI is expired	Yes
Calibration ROI performed on	2016-12-12 22:46:27 PM PST
Calibration ROX is expired	Yes
Calibration ROX performed on	2016-12-12 23:54:45 PM PST
Calibration SYBR is expired	Yes
Calibration SYBR performed on	2016-12-12 23:45:45 PM PST
Calibration TAMRA is expired	Yes
Calibration TAMRA performed on	2016-12-13 00:16:42 AM PST
Calibration Uniformity is expired	Yes
Calibration Uniformity performed on	2016-12-12 23:17:41 PM PST
Calibration VIC is expired	Yes
Calibration VIC performed on	2016-12-12 23:27:36 PM PST
Chemistry	SYBR_GREEN
Experiment File Name	D:\Documents and Settings\Administrator\Desktop\lcy\2021-03-04 220218.eds
Experiment Name	2021-03-04 220218
Experiment Run End Time	2021-03-04 23:22:14 PM PST
Experiment Type	Comparative Cт (ΔΔCт)
Instrument Name	278990049
Instrument Serial Number	278990049
Instrument Type	ViiA 7
Passive Reference	ROX
Quantification Cycle Method	Ct
Signal Smoothing On	false
Stage/ Cycle where Analysis is performed	Stage 2, Step 2
Well	Well Position	Sample Name	Target Name	Task	Reporter	Quencher	RQ	RQ Min	RQ Max	CT	Ct Mean	Ct SD	Quantity	Delta Ct Mean	Delta Ct SD	Delta Delta Ct	Automatic Ct Threshold	Ct Threshold	Automatic Baseline	Baseline Start	Baseline End	Efficiency	Tm1	Tm2	Tm3	Custom1	Custom2	Custom3	Custom4	Custom5	Custom6	HIGHSD	THOLDFAIL	MTP
1	A1	8T	TRIB3	UNKNOWN	SYBR	None				31.536	31.8359	0.2872					TRUE	0.110712	TRUE	3	27	1	88.0224	82.232	77.3248							N	N	Y
2	A2	8N	TRIB3	UNKNOWN	SYBR	None				28.458	28.47	0.0923781					TRUE	0.110712	TRUE	3	24	1	89.5927	86.2558								N	N	Y
3	A3	9T	TRIB3	UNKNOWN	SYBR	None				28.686	28.6186	0.133498					TRUE	0.110712	TRUE	3	24	1	89.789	80.3672								N	N	Y
4	A4	9N	TRIB3	UNKNOWN	SYBR	None				26.097	26.0173	0.0725515					TRUE	0.110712	TRUE	3	21	1	89.4946									N	N	N
5	A5	10T	TRIB3	UNKNOWN	SYBR	None				25.379	25.0238	0.76541					TRUE	0.110712	TRUE	3	21	1	89.6909									Y	N	N
6	A6	10N	TRIB3	UNKNOWN	SYBR	None				26.926	26.7967	0.738795					TRUE	0.110712	TRUE	3	22	1	89.4946	83.8023								Y	N	Y
7	A7	1T	TRIB3	UNKNOWN	SYBR	None				26.867	26.9254	0.0580263					TRUE	0.110712	TRUE	3	22	1	89.8871									N	N	N
8	A8	1N	TRIB3	UNKNOWN	SYBR	None				28.186	28.4141	0.239824					TRUE	0.110712	TRUE	3	23	1	89.8871									N	N	N
9	A9	5T	TRIB3	UNKNOWN	SYBR	None				23.13	23.5767	0.328813		-0.420177	0.815626		TRUE	0.110712	TRUE	3	27	1	89.789	78.5025	81.3487							Y	N	Y
10	A10	5N	TRIB3	UNKNOWN	SYBR	None				24.863	24.8939	0.607479		4.38368	0.608304		TRUE	0.110712	TRUE	3	20	1	89.2001									Y	N	N
11	A11	5T	GAPDH	UNKNOWN	SYBR	None				21.859	21.6633	0.205141					TRUE	0.411141	TRUE	3	25	1	87.1391									N	N	N
12	A12	5T	SLC7A11	UNKNOWN	SYBR	None				30.302	30.7497	0.316665		0.419728	0.314847		TRUE	0.04	TRUE	3	29	1	84.293									N	Y	N
13	B1	8T	TRIB3	UNKNOWN	SYBR	None				32.109	31.8359	0.2872					TRUE	0.110712	TRUE	3	27	1	79.0914									N	N	N
14	B2	8N	TRIB3	UNKNOWN	SYBR	None				28.568	28.47	0.0923781					TRUE	0.110712	TRUE	3	24	1	89.5927	83.7041								N	N	Y
15	B3	9T	TRIB3	UNKNOWN	SYBR	None				28.704	28.6186	0.133498					TRUE	0.110712	TRUE	3	24	1	89.789									N	N	N
16	B4	9N	TRIB3	UNKNOWN	SYBR	None				25.998	26.0173	0.0725515					TRUE	0.110712	TRUE	3	22	1	89.4946									N	N	N
17	B5	10T	TRIB3	UNKNOWN	SYBR	None				25.547	25.0238	0.76541					TRUE	0.110712	TRUE	3	21	1	89.6909									Y	N	N
18	B6	10N	TRIB3	UNKNOWN	SYBR	None				26.002	26.7967	0.738795					TRUE	0.110712	TRUE	3	21	1	83.606	89.2983								Y	N	Y
19	B7	1T	TRIB3	UNKNOWN	SYBR	None				26.925	26.9254	0.0580263					TRUE	0.110712	TRUE	3	22	1	89.8871									N	N	N
20	B8	1N	TRIB3	UNKNOWN	SYBR	None				28.391	28.4141	0.239824					TRUE	0.110712	TRUE	3	24	1	89.789	80.0728								N	N	Y
21	B9	5T	TRIB3	UNKNOWN	SYBR	None				23.912	23.5767	0.328813		-0.420177	0.815626		TRUE	0.110712	TRUE	3	26	1	89.6909	78.4044	84.5874							Y	N	Y
22	B10	5N	TRIB3	UNKNOWN	SYBR	None				24.303	24.8939	0.607479		4.38368	0.608304		TRUE	0.110712	TRUE	3	20	1	89.4946									Y	N	N
23	B11	5T	GAPDH	UNKNOWN	SYBR	None				21.751	21.6633	0.205141					TRUE	0.411141	TRUE	3	25	1	87.1391									N	N	N
24	B12	5T	SLC7A11	UNKNOWN	SYBR	None				30.984	30.7497	0.316665		0.419728	0.314847		TRUE	0.04	TRUE	3	29	1	84.293									N	Y	N
25	C1	8T	TRIB3	UNKNOWN	SYBR	None				31.863	31.8359	0.2872					TRUE	0.110712	TRUE	3	27	1	77.7174	83.0171								N	N	Y
26	C2	8N	TRIB3	UNKNOWN	SYBR	None				28.384	28.47	0.0923781					TRUE	0.110712	TRUE	3	24	1	89.6909									N	N	N
27	C3	9T	TRIB3	UNKNOWN	SYBR	None				28.465	28.6186	0.133498					TRUE	0.110712	TRUE	3	24	1	89.789	78.3062								N	N	Y
28	C4	9N	TRIB3	UNKNOWN	SYBR	None				25.956	26.0173	0.0725515					TRUE	0.110712	TRUE	3	21	1	89.5927	82.4282								N	N	Y
29	C5	10T	TRIB3	UNKNOWN	SYBR	None				24.145	25.0238	0.76541					TRUE	0.110712	TRUE	3	20	1	79.4839	88.8076								Y	N	Y
30	C6	10N	TRIB3	UNKNOWN	SYBR	None				27.463	26.7967	0.738795					TRUE	0.110712	TRUE	3	23	1	89.4946									Y	N	N
31	C7	1T	TRIB3	UNKNOWN	SYBR	None				26.983	26.9254	0.0580263					TRUE	0.110712	TRUE	3	22	1	89.8871									N	N	N
32	C8	1N	TRIB3	UNKNOWN	SYBR	None				28.664	28.4141	0.239824					TRUE	0.110712	TRUE	3	24	1	89.789									N	N	N
33	C9	5T	TRIB3	UNKNOWN	SYBR	None				23.688	23.5767	0.328813		-0.420177	0.815626		TRUE	0.110712	TRUE	3	26	1	89.789	84.5874								Y	N	Y
34	C10	5N	TRIB3	UNKNOWN	SYBR	None				25.516	24.8939	0.607479		4.38368	0.608304		TRUE	0.110712	TRUE	3	21	1	89.4946	77.9137								Y	N	Y
35	C11	5T	GAPDH	UNKNOWN	SYBR	None				21.38	21.6633	0.205141					TRUE	0.411141	TRUE	3	25	1	87.1391									N	N	N
36	C12	5T	SLC7A11	UNKNOWN	SYBR	None				30.963	30.7497	0.316665		0.419728	0.314847		TRUE	0.04	TRUE	3	29	1	84.293									N	Y	N
37	D1	8T	AKR1C3	UNKNOWN	SYBR	None				38.394	38.2932	1.29392					TRUE	0.36662	TRUE	3	32	1	75.9508									Y	N	N
38	D2	8N	AKR1C3	UNKNOWN	SYBR	None				25.224	25.2278	0.0311547					TRUE	0.36662	TRUE	3	19	1	79.8765									N	N	N
39	D3	9T	AKR1C3	UNKNOWN	SYBR	None				29.667	29.727	0.156182					TRUE	0.36662	TRUE	3	23	1	79.9747									N	N	N
40	D4	9N	AKR1C3	UNKNOWN	SYBR	None				26.956	26.9576	0.0516964					TRUE	0.36662	TRUE	3	21	1	79.8765									N	N	N
41	D5	10T	AKR1C3	UNKNOWN	SYBR	None				24.163	24.0676	0.0858276					TRUE	0.36662	TRUE	3	18	1	80.0728									N	N	N
42	D6	10N	AKR1C3	UNKNOWN	SYBR	None				26.349	26.3544	0.00512759					TRUE	0.36662	TRUE	3	20	1	80.0728									N	N	N
43	D7	1T	AKR1C3	UNKNOWN	SYBR	None				25.613	25.6292	0.0389853					TRUE	0.36662	TRUE	3	19	1	80.171									N	N	N
44	D8	1N	AKR1C3	UNKNOWN	SYBR	None				26.289	26.2717	0.0292201					TRUE	0.36662	TRUE	3	20	1	80.171									N	N	N
45	D9	5T	AKR1C3	UNKNOWN	SYBR	None				23.599	23.7013	0.197829		-1.96194	0.349182		TRUE	0.36662	TRUE	3	23	1	80.0728									N	N	N
46	D10	5N	AKR1C3	UNKNOWN	SYBR	None				25.196	25.0899	0.486951		4.57965	0.487981		TRUE	0.36662	TRUE	3	19	1	80.0728									N	N	N
47	D11	5N	GAPDH	UNKNOWN	SYBR	None				20.484	20.5102	0.0316809					TRUE	0.411141	TRUE	3	14	1	87.1391									N	N	N
48	D12	5N	SLC7A11	UNKNOWN	SYBR	None				30.302	30.2587	0.201081		9.74844	0.203561		TRUE	0.04	TRUE	3	27	1	84.293									N	Y	N
49	E1	8T	AKR1C3	UNKNOWN	SYBR	None				39.534	38.2932	1.29392					TRUE	0.36662	TRUE	3	32	1	72.9083	82.1338								Y	N	Y
50	E2	8N	AKR1C3	UNKNOWN	SYBR	None				25.199	25.2278	0.0311547					TRUE	0.36662	TRUE	3	19	1	79.8765									N	N	N
51	E3	9T	AKR1C3	UNKNOWN	SYBR	None				29.904	29.727	0.156182					TRUE	0.36662	TRUE	3	23	1	79.8765									N	N	N
52	E4	9N	AKR1C3	UNKNOWN	SYBR	None				27.01	26.9576	0.0516964					TRUE	0.36662	TRUE	3	21	1	79.7784									N	N	N
53	E5	10T	AKR1C3	UNKNOWN	SYBR	None				24.044	24.0676	0.0858276					TRUE	0.36662	TRUE	3	18	1	80.171									N	N	N
54	E6	10N	AKR1C3	UNKNOWN	SYBR	None				26.358	26.3544	0.00512759					TRUE	0.36662	TRUE	3	20	1	80.0728									N	N	N
55	E7	1T	AKR1C3	UNKNOWN	SYBR	None				25.674	25.6292	0.0389853					TRUE	0.36662	TRUE	3	19	1	80.171									N	N	N
56	E8	1N	AKR1C3	UNKNOWN	SYBR	None				26.238	26.2717	0.0292201					TRUE	0.36662	TRUE	3	20	1	80.171									N	N	N
57	E9	5T	AKR1C3	UNKNOWN	SYBR	None				23.527	23.7013	0.197829		-1.96194	0.349182		TRUE	0.36662	TRUE	3	23	1	80.0728									N	N	N
58	E10	5N	AKR1C3	UNKNOWN	SYBR	None				25.515	25.0899	0.486951		4.57965	0.487981		TRUE	0.36662	TRUE	3	19	1	80.0728									N	N	N
59	E11	5N	GAPDH	UNKNOWN	SYBR	None				20.545	20.5102	0.0316809					TRUE	0.411141	TRUE	3	14	1	87.1391									N	N	N
60	E12	5N	SLC7A11	UNKNOWN	SYBR	None				30.435	30.2587	0.201081		9.74844	0.203561		TRUE	0.04	TRUE	3	27	1	84.293									N	Y	N
61	F1	8T	AKR1C3	UNKNOWN	SYBR	None				36.952	38.2932	1.29392					TRUE	0.36662	TRUE	3	30	1	76.8341									Y	N	N
62	F2	8N	AKR1C3	UNKNOWN	SYBR	None				25.261	25.2278	0.0311547					TRUE	0.36662	TRUE	3	19	1	79.8765									N	N	N
63	F3	9T	AKR1C3	UNKNOWN	SYBR	None				29.61	29.727	0.156182					TRUE	0.36662	TRUE	3	23	1	79.8765									N	N	N
64	F4	9N	AKR1C3	UNKNOWN	SYBR	None				26.907	26.9576	0.0516964					TRUE	0.36662	TRUE	3	21	1	79.7784									N	N	N
65	F5	10T	AKR1C3	UNKNOWN	SYBR	None				23.996	24.0676	0.0858276					TRUE	0.36662	TRUE	3	18	1	80.0728									N	N	N
66	F6	10N	AKR1C3	UNKNOWN	SYBR	None				26.357	26.3544	0.00512759					TRUE	0.36662	TRUE	3	20	1	79.9747									N	N	N
67	F7	1T	AKR1C3	UNKNOWN	SYBR	None				25.601	25.6292	0.0389853					TRUE	0.36662	TRUE	3	19	1	80.0728									N	N	N
68	F8	1N	AKR1C3	UNKNOWN	SYBR	None				26.288	26.2717	0.0292201					TRUE	0.36662	TRUE	3	20	1	80.0728									N	N	N
69	F9	5T	AKR1C3	UNKNOWN	SYBR	None				23.978	23.7013	0.197829		-1.96194	0.349182		TRUE	0.36662	TRUE	3	24	1	80.0728									N	N	N
70	F10	5N	AKR1C3	UNKNOWN	SYBR	None				24.559	25.0899	0.486951		4.57965	0.487981		TRUE	0.36662	TRUE	3	18	1	79.7784	89.5927								N	N	Y
71	F11	5N	GAPDH	UNKNOWN	SYBR	None				20.502	20.5102	0.0316809					TRUE	0.411141	TRUE	3	14	1	87.041									N	N	N
72	F12	5N	SLC7A11	UNKNOWN	SYBR	None				30.04	30.2587	0.201081		9.74844	0.203561		TRUE	0.04	TRUE	3	27	1	84.1948									N	Y	N
73	G1	2T	AURKA	UNKNOWN	SYBR	None				24.772	24.7315	0.057221					TRUE	0.322152	TRUE	3	18	1	84.1948									N	N	N
74	G2	2T	AURKA	UNKNOWN	SYBR	None				24.757	24.7315	0.057221					TRUE	0.322152	TRUE	3	19	1	84.1948									N	N	N
75	G3	2T	AURKA	UNKNOWN	SYBR	None				24.666	24.7315	0.057221					TRUE	0.322152	TRUE	3	18	1	84.1948									N	N	N
76	G4	2N	AURKA	UNKNOWN	SYBR	None				26.751	26.6794	0.126441					TRUE	0.322152	TRUE	3	21	1	84.0967									N	N	N
77	G5	2N	AURKA	UNKNOWN	SYBR	None				26.533	26.6794	0.126441					TRUE	0.322152	TRUE	3	21	1	84.1948									N	N	N
78	G6	2N	AURKA	UNKNOWN	SYBR	None				26.754	26.6794	0.126441					TRUE	0.322152	TRUE	3	21	1	84.0967									N	N	N
79	G7	3T	AURKA	UNKNOWN	SYBR	None				28.087	28.1895	0.174337					TRUE	0.322152	TRUE	3	22	1	84.1948									N	N	N
80	G8	3T	AURKA	UNKNOWN	SYBR	None				28.391	28.1895	0.174337					TRUE	0.322152	TRUE	3	22	1	84.1948									N	N	N
81	G9	3T	AURKA	UNKNOWN	SYBR	None				28.091	28.1895	0.174337					TRUE	0.322152	TRUE	3	22	1	84.1948									N	N	N
82	G10	2T	CAV1	UNKNOWN	SYBR	None				22.505	22.5657	0.0569428					TRUE	0.286659	TRUE	3	17	1	81.0542									N	N	N
83	G11	2T	CAV1	UNKNOWN	SYBR	None				22.575	22.5657	0.0569428					TRUE	0.286659	TRUE	3	17	1	81.0542									N	N	N
84	G12	2T	CAV1	UNKNOWN	SYBR	None				22.617	22.5657	0.0569428					TRUE	0.286659	TRUE	3	17	1	81.0542									N	N	N
85	H1	2N	CAV1	UNKNOWN	SYBR	None				23.302	23.2996	0.00282239					TRUE	0.286659	TRUE	3	17	1	80.9561									N	N	N
86	H2	2N	CAV1	UNKNOWN	SYBR	None				23.3	23.2996	0.00282239					TRUE	0.286659	TRUE	3	17	1	80.858									N	N	N
87	H3	2N	CAV1	UNKNOWN	SYBR	None				23.296	23.2996	0.00282239					TRUE	0.286659	TRUE	3	17	1	80.858									N	N	N
88	H4	3T	CAV1	UNKNOWN	SYBR	None				23.835	23.8289	0.0109587					TRUE	0.286659	TRUE	3	18	1	80.9561									N	N	N
89	H5	3T	CAV1	UNKNOWN	SYBR	None				23.835	23.8289	0.0109587					TRUE	0.286659	TRUE	3	18	1	80.9561									N	N	N
90	H6	3T	CAV1	UNKNOWN	SYBR	None				23.816	23.8289	0.0109587					TRUE	0.286659	TRUE	3	18	1	80.9561									N	N	N
91	H7	5T	CAV1	UNKNOWN	SYBR	None				27.459	27.452	0.00616412					TRUE	0.322152	TRUE	3	19	1	79.7784									N	N	N
92	H8	5T	CAV1	UNKNOWN	SYBR	None				27.453	27.452	0.00616412					TRUE	0.322152	TRUE	3	18	1	79.7784									N	N	N
93	H9	5T	CAV1	UNKNOWN	SYBR	None				27.444	27.452	0.00616412					TRUE	0.322152	TRUE	3	18	1	79.7784									N	N	N
94	H10	5N	CAV1	UNKNOWN	SYBR	None				30.374	30.5127	0.140942					TRUE	0.04	TRUE	3	29	1	84.294									N	N	N
95	H11	5N	CAV1	UNKNOWN	SYBR	None				30.706	30.5127	0.140942					TRUE	0.04	TRUE	3	29	1	84.294									N	N	N
96	H12	5N	CAV1	UNKNOWN	SYBR	None				30.458	30.5127	0.140942					TRUE	0.04	TRUE	3	29	1	84.294
Analysis Type	Singleplex
Endogenous Control	GAPDH
RQ Min/Max Confidence Level	95.0
Reference Sample	8T

## Sheet: results3
Block Type	96-Well Block (0.2mL)
Calibration Background is expired	Yes
Calibration Background performed on	2016-12-12 23:00:18 PM PST
Calibration FAM is expired	Yes
Calibration FAM performed on	2016-12-13 00:04:50 AM PST
Calibration NED is expired	Yes
Calibration NED performed on	2016-12-12 23:36:50 PM PST
Calibration ROI is expired	Yes
Calibration ROI performed on	2016-12-12 22:46:27 PM PST
Calibration ROX is expired	Yes
Calibration ROX performed on	2016-12-12 23:54:45 PM PST
Calibration SYBR is expired	Yes
Calibration SYBR performed on	2016-12-12 23:45:45 PM PST
Calibration TAMRA is expired	Yes
Calibration TAMRA performed on	2016-12-13 00:16:42 AM PST
Calibration Uniformity is expired	Yes
Calibration Uniformity performed on	2016-12-12 23:17:41 PM PST
Calibration VIC is expired	Yes
Calibration VIC performed on	2016-12-12 23:27:36 PM PST
Chemistry	SYBR_GREEN
Experiment File Name	D:\Documents and Settings\Administrator\Desktop\lcy\2021-03-04 202450.eds
Experiment Name	2021-03-04 202450
Experiment Run End Time	2021-03-04 21:46:07 PM PST
Experiment Type	Comparative Cт (ΔΔCт)
Instrument Name	278990049
Instrument Serial Number	278990049
Instrument Type	ViiA 7
Passive Reference	ROX
Quantification Cycle Method	Ct
Signal Smoothing On	false
Stage/ Cycle where Analysis is performed	Stage 2, Step 2
Well	Well Position	Sample Name	Target Name	Task	Reporter	Quencher	RQ	RQ Min	RQ Max	CT	Ct Mean	Ct SD	Quantity	Delta Ct Mean	Delta Ct SD	Delta Delta Ct	Automatic Ct Threshold	Ct Threshold	Automatic Baseline	Baseline Start	Baseline End	Efficiency	Tm1	Tm2	Tm3	Custom1	Custom2	Custom3	Custom4	Custom5	Custom6	HIGHSD	MTP
1	A1	3N	aurkA	UNKNOWN	SYBR	None				31.238	31.5388	0.261499					TRUE	0.327601	TRUE	3	25	1	83.9872	77.0217								N	Y
2	A2	4T	aurkA	UNKNOWN	SYBR	None				29.24	29.1565	0.26769					TRUE	0.327601	TRUE	3	23	1	84.3796									N	N
3	A3	4N	aurkA	UNKNOWN	SYBR	None				24.145	24.0369	0.0932256					TRUE	0.327601	TRUE	3	18	1	84.4777									N	N
4	A4	6T	aurkA	UNKNOWN	SYBR	None				25.676	25.6035	0.0917954					TRUE	0.327601	TRUE	3	19	1	84.4777									N	N
5	A5	6N	aurkA	UNKNOWN	SYBR	None				27.066	26.9445	0.108282					TRUE	0.327601	TRUE	3	21	1	84.5758									N	N
6	A6	7T	aurkA	UNKNOWN	SYBR	None				26.736	26.6942	0.0888584					TRUE	0.327601	TRUE	3	20	1	84.3796									N	N
7	A7	7N	aurkA	UNKNOWN	SYBR	None				27.232	27.0915	0.160215					TRUE	0.327601	TRUE	3	21	1	84.3796									N	N
8	A8	8T	aurkA	UNKNOWN	SYBR	None				32.281	32.0343	0.383445					TRUE	0.327601	TRUE	3	26	1	78.297									N	N
9	A9	8N	aurkA	UNKNOWN	SYBR	None				27.917	27.7373	0.181699					TRUE	0.327601	TRUE	3	22	1	84.3796									N	N
10	A10	9T	aurkA	UNKNOWN	SYBR	None				30.56	30.3778	0.171072					TRUE	0.327601	TRUE	3	24	1	84.4777									N	N
11	A11	9N	aurkA	UNKNOWN	SYBR	None				25.97	25.9874	0.0794234					TRUE	0.327601	TRUE	3	20	1	84.1834									N	N
12	A12	3N	aurkA	UNKNOWN	SYBR	None				31.714	31.5388	0.261499					TRUE	0.327601	TRUE	3	25	1	84.2815	77.316	86.8322							N	Y
13	B1	4T	aurkA	UNKNOWN	SYBR	None				29.372	29.1565	0.26769					TRUE	0.327601	TRUE	3	23	1	84.3796									N	N
14	B2	4N	aurkA	UNKNOWN	SYBR	None				23.982	24.0369	0.0932256					TRUE	0.327601	TRUE	3	18	1	84.5758									N	N
15	B3	6T	aurkA	UNKNOWN	SYBR	None				25.634	25.6035	0.0917954					TRUE	0.327601	TRUE	3	19	1	84.4777									N	N
16	B4	6N	aurkA	UNKNOWN	SYBR	None				26.859	26.9445	0.108282					TRUE	0.327601	TRUE	3	21	1	84.5758									N	N
17	B5	7T	aurkA	UNKNOWN	SYBR	None				26.754	26.6942	0.0888584					TRUE	0.327601	TRUE	3	21	1	84.4777									N	N
18	B6	7N	aurkA	UNKNOWN	SYBR	None				27.125	27.0915	0.160215					TRUE	0.327601	TRUE	3	21	1	84.3796									N	N
19	B7	8T	aurkA	UNKNOWN	SYBR	None				32.23	32.0343	0.383445					TRUE	0.327601	TRUE	3	26	1	78.1008									N	N
20	B8	8N	aurkA	UNKNOWN	SYBR	None				27.554	27.7373	0.181699					TRUE	0.327601	TRUE	3	21	1	84.4777									N	N
21	B9	9T	aurkA	UNKNOWN	SYBR	None				30.221	30.3778	0.171072					TRUE	0.327601	TRUE	3	24	1	84.6739									N	N
22	B10	9N	aurkA	UNKNOWN	SYBR	None				26.074	25.9874	0.0794234					TRUE	0.327601	TRUE	3	20	1	84.1834									N	N
23	B11	3N	aurkA	UNKNOWN	SYBR	None				31.664	31.5388	0.261499					TRUE	0.327601	TRUE	3	25	1	84.2815	77.2179								N	Y
24	B12	4T	aurkA	UNKNOWN	SYBR	None				28.857	29.1565	0.26769					TRUE	0.327601	TRUE	3	23	1	84.3796									N	N
25	C1	4N	aurkA	UNKNOWN	SYBR	None				23.985	24.0369	0.0932256					TRUE	0.327601	TRUE	3	18	1	84.5758									N	N
26	C2	6T	aurkA	UNKNOWN	SYBR	None				25.5	25.6035	0.0917954					TRUE	0.327601	TRUE	3	19	1	84.4777									N	N
27	C3	6N	aurkA	UNKNOWN	SYBR	None				26.908	26.9445	0.108282					TRUE	0.327601	TRUE	3	21	1	84.5758									N	N
28	C4	7T	aurkA	UNKNOWN	SYBR	None				26.592	26.6942	0.0888584					TRUE	0.327601	TRUE	3	20	1	84.3796									N	N
29	C5	7N	aurkA	UNKNOWN	SYBR	None				26.917	27.0915	0.160215					TRUE	0.327601	TRUE	3	21	1	84.2815									N	N
30	C6	8T	aurkA	UNKNOWN	SYBR	None				31.593	32.0343	0.383445					TRUE	0.327601	TRUE	3	25	1	78.1989									N	N
31	C7	8N	aurkA	UNKNOWN	SYBR	None				27.741	27.7373	0.181699					TRUE	0.327601	TRUE	3	21	1	84.4777									N	N
32	C8	9T	aurkA	UNKNOWN	SYBR	None				30.353	30.3778	0.171072					TRUE	0.327601	TRUE	3	24	1	84.5758									N	N
33	C9	9N	aurkA	UNKNOWN	SYBR	None				25.918	25.9874	0.0794234					TRUE	0.327601	TRUE	3	20	1	84.1834									N	N
34	C10	3N	CAV1	UNKNOWN	SYBR	None	1	0.738882	1.3534	29.945	29.9247	0.0761376		-1.61408	0.272357	0	TRUE	0.366548	TRUE	3	23	1	80.6516									N	N
35	C11	4T	CAV1	UNKNOWN	SYBR	None	6.98124	5.16208	9.44148	24.769	24.739	0.0465053		-4.41756	0.2717	-2.80348	TRUE	0.366548	TRUE	3	18	1	81.044									N	N
36	C12	4N	CAV1	UNKNOWN	SYBR	None	1.83157	1.63282	2.0545	21.556	21.5497	0.0446687		-2.48716	0.103375	-0.873077	TRUE	0.366548	TRUE	3	15	1	81.1421									N	N
37	D1	6T	CAV1	UNKNOWN	SYBR	None	0.992032	0.883603	1.11377	23.962	24.001	0.0492525		-1.60254	0.104174	0.0115407	TRUE	0.366548	TRUE	3	18	1	81.1421									N	N
38	D2	6N	CAV1	UNKNOWN	SYBR	None	2.55261	2.26196	2.88061	23.984	23.9785	0.0105756		-2.96606	0.108798	-1.35198	TRUE	0.366548	TRUE	3	18	1	81.1421									N	N
39	D3	7T	CAV1	UNKNOWN	SYBR	None	2.31116	2.07048	2.57982	23.829	23.8715	0.0435868		-2.8227	0.0989729	-1.20862	TRUE	0.366548	TRUE	3	17	1	81.1421									N	N
40	D4	7N	CAV1	UNKNOWN	SYBR	None	3.28534	2.63404	4.09769	23.779	23.7613	0.117796		-3.33012	0.198858	-1.71604	TRUE	0.366548	TRUE	3	18	1	81.044									N	N
41	D5	8T	CAV1	UNKNOWN	SYBR	None	0.0647956	0.0373752	0.112333	34.253	34.1723	0.292212		2.33388	0.416469	3.94796	TRUE	0.366548	TRUE	3	28	1	78.1989									N	N
42	D6	8N	CAV1	UNKNOWN	SYBR	None	8.20174	6.65391	10.1096	23.049	23.0872	0.0491463		-4.65001	0.188229	-3.03593	TRUE	0.366548	TRUE	3	17	1	81.044									N	N
43	D7	9T	CAV1	UNKNOWN	SYBR	None	3.03793	2.44676	3.77195	27.061	27.1607	0.0931197		-3.21717	0.194774	-1.60309	TRUE	0.366548	TRUE	3	21	1	81.1421									N	N
44	D8	9N	CAV1	UNKNOWN	SYBR	None	3.38593	3.04954	3.75943	22.67	22.6138	0.0506049		-3.37363	0.094175	-1.75955	TRUE	0.366548	TRUE	3	16	1	80.9459									N	N
45	D9	3N	CAV1	UNKNOWN	SYBR	None	1	0.738882	1.3534	29.84	29.9247	0.0761376		-1.61408	0.272357	0	TRUE	0.366548	TRUE	3	23	1	80.7497									N	N
46	D10	4T	CAV1	UNKNOWN	SYBR	None	6.98124	5.16208	9.44148	24.685	24.739	0.0465053		-4.41756	0.2717	-2.80348	TRUE	0.366548	TRUE	3	18	1	80.9459									N	N
47	D11	4N	CAV1	UNKNOWN	SYBR	None	1.83157	1.63282	2.0545	21.502	21.5497	0.0446687		-2.48716	0.103375	-0.873077	TRUE	0.366548	TRUE	3	15	1	81.1421									N	N
48	D12	6T	CAV1	UNKNOWN	SYBR	None	0.992032	0.883603	1.11377	24.056	24.001	0.0492525		-1.60254	0.104174	0.0115407	TRUE	0.366548	TRUE	3	18	1	81.1421									N	N
49	E1	6N	CAV1	UNKNOWN	SYBR	None	2.55261	2.26196	2.88061	23.966	23.9785	0.0105756		-2.96606	0.108798	-1.35198	TRUE	0.366548	TRUE	3	18	1	81.1421									N	N
50	E2	7T	CAV1	UNKNOWN	SYBR	None	2.31116	2.07048	2.57982	23.916	23.8715	0.0435868		-2.8227	0.0989729	-1.20862	TRUE	0.366548	TRUE	3	18	1	81.1421									N	N
51	E3	7N	CAV1	UNKNOWN	SYBR	None	3.28534	2.63404	4.09769	23.636	23.7613	0.117796		-3.33012	0.198858	-1.71604	TRUE	0.366548	TRUE	3	17	1	81.1421									N	N
52	E4	8T	CAV1	UNKNOWN	SYBR	None				33.781	34.1723	0.292212					TRUE	0.366548	TRUE	3	35	1	77.9046	74.8633	61.6191							N	Y
53	E5	8N	CAV1	UNKNOWN	SYBR	None	8.20174	6.65391	10.1096	23.07	23.0872	0.0491463		-4.65001	0.188229	-3.03593	TRUE	0.366548	TRUE	3	17	1	81.044									N	N
54	E6	9T	CAV1	UNKNOWN	SYBR	None	3.03793	2.44676	3.77195	27.174	27.1607	0.0931197		-3.21717	0.194774	-1.60309	TRUE	0.366548	TRUE	3	21	1	81.044									N	N
55	E7	9N	CAV1	UNKNOWN	SYBR	None	3.38593	3.04954	3.75943	22.571	22.6138	0.0506049		-3.37363	0.094175	-1.75955	TRUE	0.366548	TRUE	3	16	1	80.9459									N	N
56	E8	3N	CAV1	UNKNOWN	SYBR	None	1	0.738882	1.3534	29.988	29.9247	0.0761376		-1.61408	0.272357	0	TRUE	0.366548	TRUE	3	23	1	80.6516									N	N
57	E9	4T	CAV1	UNKNOWN	SYBR	None	6.98124	5.16208	9.44148	24.763	24.739	0.0465053		-4.41756	0.2717	-2.80348	TRUE	0.366548	TRUE	3	18	1	80.9459									N	N
58	E10	4N	CAV1	UNKNOWN	SYBR	None	1.83157	1.63282	2.0545	21.591	21.5497	0.0446687		-2.48716	0.103375	-0.873077	TRUE	0.366548	TRUE	3	15	1	80.9459									N	N
59	E11	6T	CAV1	UNKNOWN	SYBR	None	0.992032	0.883603	1.11377	23.985	24.001	0.0492525		-1.60254	0.104174	0.0115407	TRUE	0.366548	TRUE	3	18	1	81.044									N	N
60	E12	6N	CAV1	UNKNOWN	SYBR	None	2.55261	2.26196	2.88061	23.985	23.9785	0.0105756		-2.96606	0.108798	-1.35198	TRUE	0.366548	TRUE	3	18	1	81.044									N	N
61	F1	7T	CAV1	UNKNOWN	SYBR	None	2.31116	2.07048	2.57982	23.87	23.8715	0.0435868		-2.8227	0.0989729	-1.20862	TRUE	0.366548	TRUE	3	18	1	81.044									N	N
62	F2	7N	CAV1	UNKNOWN	SYBR	None	3.28534	2.63404	4.09769	23.869	23.7613	0.117796		-3.33012	0.198858	-1.71604	TRUE	0.366548	TRUE	3	17	1	81.1421									N	N
63	F3	8T	CAV1	UNKNOWN	SYBR	None	0.0647956	0.0373752	0.112333	34.483	34.1723	0.292212		2.33388	0.416469	3.94796	TRUE	0.366548	TRUE	3	28	1	80.9459	77.6103								N	Y
64	F4	8N	CAV1	UNKNOWN	SYBR	None	8.20174	6.65391	10.1096	23.143	23.0872	0.0491463		-4.65001	0.188229	-3.03593	TRUE	0.366548	TRUE	3	17	1	80.9459									N	N
65	F5	9T	CAV1	UNKNOWN	SYBR	None	3.03793	2.44676	3.77195	27.246	27.1607	0.0931197		-3.21717	0.194774	-1.60309	TRUE	0.366548	TRUE	3	21	1	81.044									N	N
66	F6	9N	CAV1	UNKNOWN	SYBR	None	3.38593	3.04954	3.75943	22.601	22.6138	0.0506049		-3.37363	0.094175	-1.75955	TRUE	0.366548	TRUE	3	16	1	80.8478									N	N
67	F7	10T	aurkA	UNKNOWN	SYBR	None				26.052	25.9823	0.0603617					TRUE	0.327601	TRUE	3	20	1	84.4777									N	N
68	F8	10T	aurkA	UNKNOWN	SYBR	None				25.948	25.9823	0.0603617					TRUE	0.327601	TRUE	3	20	1	84.4777									N	N
69	F9	10T	aurkA	UNKNOWN	SYBR	None				25.947	25.9823	0.0603617					TRUE	0.327601	TRUE	3	20	1	84.3796									N	N
70	F10	1ON	aurkA	UNKNOWN	SYBR	None				27.878	27.9696	0.0790923					TRUE	0.327601	TRUE	3	21	1	84.4777									N	N
71	F11	1ON	aurkA	UNKNOWN	SYBR	None				28.012	27.9696	0.0790923					TRUE	0.327601	TRUE	3	22	1	84.4777									N	N
72	F12	1ON	aurkA	UNKNOWN	SYBR	None				28.018	27.9696	0.0790923					TRUE	0.327601	TRUE	3	22	1	84.5758									N	N
73	G1	1T	aurkA	UNKNOWN	SYBR	None				27.14	27.0654	0.0716794					TRUE	0.327601	TRUE	3	21	1	84.4777									N	N
74	G2	1T	aurkA	UNKNOWN	SYBR	None				27.06	27.0654	0.0716794					TRUE	0.327601	TRUE	3	21	1	84.5758									N	N
75	G3	1T	aurkA	UNKNOWN	SYBR	None				26.997	27.0654	0.0716794					TRUE	0.327601	TRUE	3	21	1	84.4777									N	N
76	G4	1N	aurkA	UNKNOWN	SYBR	None				27.803	27.7304	0.108802					TRUE	0.327601	TRUE	3	22	1	84.4777									N	N
77	G5	1N	aurkA	UNKNOWN	SYBR	None				27.605	27.7304	0.108802					TRUE	0.327601	TRUE	3	21	1	84.4777									N	N
78	G6	1N	aurkA	UNKNOWN	SYBR	None				27.783	27.7304	0.108802					TRUE	0.327601	TRUE	3	22	1	84.4777									N	N
79	G7	10T	CAV1	UNKNOWN	SYBR	None	1.66531	1.53665	1.80474	23.649	23.6325	0.0399185		-2.34987	0.0723673	-0.735792	TRUE	0.366548	TRUE	3	17	1	80.9459									N	N
80	G8	10T	CAV1	UNKNOWN	SYBR	None	1.66531	1.53665	1.80474	23.587	23.6325	0.0399185		-2.34987	0.0723673	-0.735792	TRUE	0.366548	TRUE	3	17	1	80.9459									N	N
81	G9	10T	CAV1	UNKNOWN	SYBR	None	1.66531	1.53665	1.80474	23.662	23.6325	0.0399185		-2.34987	0.0723673	-0.735792	TRUE	0.366548	TRUE	3	17	1	80.9459									N	N
82	G10	1ON	CAV1	UNKNOWN	SYBR	None	2.89798	2.63676	3.18509	24.792	24.8205	0.0311878		-3.14913	0.0850193	-1.53505	TRUE	0.366548	TRUE	3	18	1	80.9459									N	N
83	G11	1ON	CAV1	UNKNOWN	SYBR	None	2.89798	2.63676	3.18509	24.816	24.8205	0.0311878		-3.14913	0.0850193	-1.53505	TRUE	0.366548	TRUE	3	18	1	81.044									N	N
84	G12	1ON	CAV1	UNKNOWN	SYBR	None	2.89798	2.63676	3.18509	24.854	24.8205	0.0311878		-3.14913	0.0850193	-1.53505	TRUE	0.366548	TRUE	3	19	1	81.044									N	N
85	H1	1T	CAV1	UNKNOWN	SYBR	None	5.27827	2.39248	11.6449	23.518	23.0513	0.708531		-4.01414	0.712148	-2.40006	TRUE	0.366548	TRUE	3	17	1	81.1421									Y	N
86	H2	1T	CAV1	UNKNOWN	SYBR	None	5.27827	2.39248	11.6449	22.236	23.0513	0.708531		-4.01414	0.712148	-2.40006	TRUE	0.366548	TRUE	3	16	1	81.1421									Y	N
87	H3	1T	CAV1	UNKNOWN	SYBR	None	5.27827	2.39248	11.6449	23.4	23.0513	0.708531		-4.01414	0.712148	-2.40006	TRUE	0.366548	TRUE	3	17	1	81.044									Y	N
88	H4	1N	CAV1	UNKNOWN	SYBR	None	3.17011	2.80832	3.57852	24.444	24.4518	0.00756432		-3.27861	0.109065	-1.66453	TRUE	0.366548	TRUE	3	18	1	81.044									N	N
89	H5	1N	CAV1	UNKNOWN	SYBR	None	3.17011	2.80832	3.57852	24.459	24.4518	0.00756432		-3.27861	0.109065	-1.66453	TRUE	0.366548	TRUE	3	18	1	80.9459									N	N
90	H6	1N	CAV1	UNKNOWN	SYBR	None	3.17011	2.80832	3.57852	24.453	24.4518	0.00756432		-3.27861	0.109065	-1.66453	TRUE	0.366548	TRUE	3	18	1	80.9459									N	N
Analysis Type	Singleplex
Endogenous Control	aurkA
RQ Min/Max Confidence Level	95.0
Reference Sample	3N

## Sheet: Sheet3
Block Type	96-Well Block (0.2mL)
Calibration Background is expired	Yes
Calibration Background performed on	2016-12-12 23:00:18 PM PST
Calibration FAM is expired	Yes
Calibration FAM performed on	2016-12-13 00:04:50 AM PST
Calibration NED is expired	Yes
Calibration NED performed on	2016-12-12 23:36:50 PM PST
Calibration ROI is expired	Yes
Calibration ROI performed on	2016-12-12 22:46:27 PM PST
Calibration ROX is expired	Yes
Calibration ROX performed on	2016-12-12 23:54:45 PM PST
Calibration SYBR is expired	Yes
Calibration SYBR performed on	2016-12-12 23:45:45 PM PST
Calibration TAMRA is expired	Yes
Calibration TAMRA performed on	2016-12-13 00:16:42 AM PST
Calibration Uniformity is expired	Yes
Calibration Uniformity performed on	2016-12-12 23:17:41 PM PST
Calibration VIC is expired	Yes
Calibration VIC performed on	2016-12-12 23:27:36 PM PST
Chemistry	SYBR_GREEN
Experiment File Name	D:\Documents and Settings\Administrator\Desktop\lcy\2021-03-04 232610.eds
Experiment Name	2021-03-04 232610
Experiment Run End Time	2021-03-05 00:46:09 AM PST
Experiment Type	Comparative Cт (ΔΔCт)
Instrument Name	278990049
Instrument Serial Number	278990049
Instrument Type	ViiA 7
Passive Reference	ROX
Quantification Cycle Method	Ct
Signal Smoothing On	false
Stage/ Cycle where Analysis is performed	Stage 2, Step 2
Well	Well Position	Sample Name	Target Name	Task	Reporter	Quencher	RQ	RQ Min	RQ Max		CT	Ct Mean	Ct SD	Quantity	Delta Ct Mean	Delta Ct SD	Delta Delta Ct	Automatic Ct Threshold	Ct Threshold	Automatic Baseline	Baseline Start	Baseline End	Efficiency	Tm1	Tm2	Tm3	Custom1	Custom2	Custom3	Custom4	Custom5	Custom6	HIGHSD	NOAMP	NOISE	EXPFAIL	MTP
1	A1	2T	GAPDH	UNKNOWN	SYBR	None					20.104	19.9153	0.168649					TRUE	0.296037	TRUE	3	14	1	87.3211									N	N	N	N	N
2	A2	2N	GAPDH	UNKNOWN	SYBR	None					19.881	19.732	0.133519					TRUE	0.296037	TRUE	3	13	1	87.1248									N	N	N	N	N
3	A3	3T	GAPDH	UNKNOWN	SYBR	None					21.302	22.2167	0.939696					TRUE	0.296037	TRUE	3	15	1	87.1248									Y	N	N	N	N
4	A4	3N	GAPDH	UNKNOWN	SYBR	None					25.056	24.9062	0.184861					TRUE	0.296037	TRUE	3	18	1	87.0267									N	N	N	N	N
5	A5	4T	GAPDH	UNKNOWN	SYBR	None					21.849	21.5959	0.288453					TRUE	0.296037	TRUE	3	15	1	87.2229									N	N	N	N	N
6	A6	4N	GAPDH	UNKNOWN	SYBR	None					17.766	17.4424	0.295499					TRUE	0.296037	TRUE	3	11	1	87.3211									N	N	N	N	N
7	A7	6T	GAPDH	UNKNOWN	SYBR	None					18.654	18.5042	0.150033					TRUE	0.296037	TRUE	3	12	1	87.2229									N	N	N	N	N
8	A8	6N	GAPDH	UNKNOWN	SYBR	None					20.17	19.9875	0.178173					TRUE	0.296037	TRUE	3	14	1	87.1248									N	N	N	N	N
9	A9	7T	GAPDH	UNKNOWN	SYBR	None					19.526	19.3564	0.155075					TRUE	0.296037	TRUE	3	13	1	87.1248									N	N	N	N	N
10	A10	7N	GAPDH	UNKNOWN	SYBR	None					19.325	19.1015	0.194152					TRUE	0.296037	TRUE	3	13	1	87.0267									N	N	N	N	N
11	A11	2T	GAPDH	UNKNOWN	SYBR	None					19.863	19.9153	0.168649					TRUE	0.296037	TRUE	3	13	1	87.3211									N	N	N	N	N
12	A12	2N	GAPDH	UNKNOWN	SYBR	None					19.693	19.732	0.133519					TRUE	0.296037	TRUE	3	13	1	87.2229									N	N	N	N	N
13	B1	3T	GAPDH	UNKNOWN	SYBR	None					22.168	22.2167	0.939696					TRUE	0.296037	TRUE	3	16	1	87.1248									Y	N	N	N	N
14	B2	3N	GAPDH	UNKNOWN	SYBR	None					24.963	24.9062	0.184861					TRUE	0.296037	TRUE	3	19	1	87.0267									N	N	N	N	N
15	B3	4T	GAPDH	UNKNOWN	SYBR	None					21.657	21.5959	0.288453					TRUE	0.296037	TRUE	3	15	1	87.2229									N	N	N	N	N
16	B4	4N	GAPDH	UNKNOWN	SYBR	None					17.373	17.4424	0.295499					TRUE	0.296037	TRUE	3	11	1	87.2229									N	N	N	N	N
17	B5	6T	GAPDH	UNKNOWN	SYBR	None					18.505	18.5042	0.150033					TRUE	0.296037	TRUE	3	12	1	87.2229									N	N	N	N	N
18	B6	6N	GAPDH	UNKNOWN	SYBR	None					19.979	19.9875	0.178173					TRUE	0.296037	TRUE	3	14	1	87.1248									N	N	N	N	N
19	B7	7T	GAPDH	UNKNOWN	SYBR	None					19.321	19.3564	0.155075					TRUE	0.296037	TRUE	3	13	1	87.2229									N	N	N	N	N
20	B8	7N	GAPDH	UNKNOWN	SYBR	None					18.971	19.1015	0.194152					TRUE	0.296037	TRUE	3	13	1	87.1248									N	N	N	N	N
21	B9	2T	GAPDH	UNKNOWN	SYBR	None					19.779	19.9153	0.168649					TRUE	0.296037	TRUE	3	13	1	87.3211									N	N	N	N	N
22	B10	2N	GAPDH	UNKNOWN	SYBR	None					19.623	19.732	0.133519					TRUE	0.296037	TRUE	3	13	1	87.2229									N	N	N	N	N
23	B11	3T	GAPDH	UNKNOWN	SYBR	None					23.18	22.2167	0.939696					TRUE	0.296037	TRUE	3	17	1	87.2229									Y	N	N	N	N
24	B12	3N	GAPDH	UNKNOWN	SYBR	None					24.699	24.9062	0.184861					TRUE	0.296037	TRUE	3	18	1	87.0267									N	N	N	N	N
25	C1	4T	GAPDH	UNKNOWN	SYBR	None					21.282	21.5959	0.288453					TRUE	0.296037	TRUE	3	15	1	87.2229									N	N	N	N	N
26	C2	4N	GAPDH	UNKNOWN	SYBR	None					17.188	17.4424	0.295499					TRUE	0.296037	TRUE	3	11	1	87.3211									N	N	N	N	N
27	C3	6T	GAPDH	UNKNOWN	SYBR	None					18.354	18.5042	0.150033					TRUE	0.296037	TRUE	3	12	1	87.3211									N	N	N	N	N
28	C4	6N	GAPDH	UNKNOWN	SYBR	None					19.814	19.9875	0.178173					TRUE	0.296037	TRUE	3	14	1	87.2229									N	N	N	N	N
29	C5	7T	GAPDH	UNKNOWN	SYBR	None					19.222	19.3564	0.155075					TRUE	0.296037	TRUE	3	13	1	87.2229									N	N	N	N	N
30	C6	7N	GAPDH	UNKNOWN	SYBR	None					19.009	19.1015	0.194152					TRUE	0.296037	TRUE	3	13	1	87.1248									N	N	N	N	N
31	C7	2T	SLC7A11	UNKNOWN	SYBR	None	0.0896238	0.0736092	0.109123		28.803	28.8273	0.044679		4.91209	0.177167	3.47997	TRUE	0.191764	TRUE	3	19	1	84.1815									N	N	N	N	N
32	C8	2N	SLC7A11	UNKNOWN	SYBR	None	0.00135495	0.00112805	0.0016275		30.604	30.6917	0.0968592		10.9597	0.164951	9.52754	TRUE	0.191764	TRUE	3	25	1	84.0834									N	N	N	N	N
33	C9	3T	SLC7A11	UNKNOWN	SYBR	None	0.00280918	0.000854452	0.00923574		32.717	32.1244	0.514194		9.90775	1.07118	8.47563	TRUE	0.191764	TRUE	3	27	1	84.2797									Y	N	N	N	N
34	C10	3N	SLC7A11	UNKNOWN	SYBR	None	0.00840438	0.00197862	0.0356984		32.203	33.2329	1.28854		8.32676	1.30173	6.89464	TRUE	0.191764	TRUE	3	27	1	84.0834									Y	N	N	N	N
35	C11	4T	SLC7A11	UNKNOWN	SYBR	None	0.0102953	0.00668546	0.0158543		29.57	29.6299	0.260365		8.03398	0.388581	6.60187	TRUE	0.191764	TRUE	3	24	1	84.2797									N	N	N	N	N
36	C12	4N	SLC7A11	UNKNOWN	SYBR	None	0.0392514	0.0279691	0.0550848		23.633	23.5456	0.0755357		6.10323	0.305	4.67111	TRUE	0.191764	TRUE	3	18	1	84.2797									N	N	N	N	N
37	D1	6T	SLC7A11	UNKNOWN	SYBR	None					26.5743	26.2514	0.504508					TRUE	0.191764	TRUE	3	39	1	84.7702									N	N	Y	Y	N
38	D2	6N	SLC7A11	UNKNOWN	SYBR	None	0.0218082	0.017597	0.0270271		26.853	26.9386	0.0744453		6.9511	0.193101	5.51899	TRUE	0.191764	TRUE	3	21	1	84.2797									N	N	N	N	N
39	D3	7T	SLC7A11	UNKNOWN	SYBR	None	0.0180707	0.0148598	0.0219754		26.673	26.5787	0.0833799		7.22232	0.17607	5.7902	TRUE	0.191764	TRUE	3	21	1	84.2797									N	N	N	N	N
40	D4	7N	SLC7A11	UNKNOWN	SYBR	None	0.00361575	0.00257562	0.00507594		28.496	28.6451	0.235602		9.5436	0.305292	8.11149	TRUE	0.191764	TRUE	3	23	1	84.2797									N	N	N	N	N
41	D5	2T	SLC7A11	UNKNOWN	SYBR	None	0.0896238	0.0736092	0.109123		28.89	28.8273	0.044679		4.91209	0.177167	3.47997	TRUE	0.191764	TRUE	3	19	1	84.1815									N	N	N	N	N
42	D6	2N	SLC7A11	UNKNOWN	SYBR	None	0.00135495	0.00112805	0.0016275		30.675	30.6917	0.0968592		10.9597	0.164951	9.52754	TRUE	0.191764	TRUE	3	25	1	84.0834									N	N	N	N	N
43	D7	3T	SLC7A11	UNKNOWN	SYBR	None	0.00280918	0.000854452	0.00923574		31.854	32.1244	0.514194		9.90775	1.07118	8.47563	TRUE	0.191764	TRUE	3	26	1	84.2797									Y	N	N	N	N
44	D8	3N	SLC7A11	UNKNOWN	SYBR	None	0.00840438	0.00197862	0.0356984		34.678	33.2329	1.28854		8.32676	1.30173	6.89464	TRUE	0.191764	TRUE	3	29	1	84.0834									Y	N	N	N	N
45	D9	4T	SLC7A11	UNKNOWN	SYBR	None	0.0102953	0.00668546	0.0158543		29.915	29.6299	0.260365		8.03398	0.388581	6.60187	TRUE	0.191764	TRUE	3	24	1	84.2797									N	N	N	N	N
46	D10	4N	SLC7A11	UNKNOWN	SYBR	None	0.0392514	0.0279691	0.0550848		23.502	23.5456	0.0755357		6.10323	0.305	4.67111	TRUE	0.191764	TRUE	3	18	1	84.3778									N	N	N	N	N
47	D11	6T	SLC7A11	UNKNOWN	SYBR	None	0.0140466	0.00410688	0.0480429		26.641	26.2514	0.504508		7.58575	0.79312	6.15364	TRUE	0.191764	TRUE	3	21	1	84.0834									Y	N	N	N	N
48	D12	6N	SLC7A11	UNKNOWN	SYBR	None	0.0218082	0.017597	0.0270271		26.973	26.9386	0.0744453		6.9511	0.193101	5.51899	TRUE	0.191764	TRUE	3	21	1	84.2797									N	N	N	N	N
49	E1	7T	SLC7A11	UNKNOWN	SYBR	None	0.0180707	0.0148598	0.0219754		26.547	26.5787	0.0833799		7.22232	0.17607	5.7902	TRUE	0.191764	TRUE	3	21	1	84.2797									N	N	N	N	N
50	E2	7N	SLC7A11	UNKNOWN	SYBR	None	0.00361575	0.00257562	0.00507594		28.523	28.6451	0.235602		9.5436	0.305292	8.11149	TRUE	0.191764	TRUE	3	23	1	84.1815									N	N	N	N	N
51	E3	2T	SLC7A11	UNKNOWN	SYBR	None	0.0896238	0.0736092	0.109123		28.789	28.8273	0.044679		4.91209	0.177167	3.47997	TRUE	0.191764	TRUE	3	19	1	84.1815									N	N	N	N	N
52	E4	2N	SLC7A11	UNKNOWN	SYBR	None	0.00135495	0.00112805	0.0016275		30.796	30.6917	0.0968592		10.9597	0.164951	9.52754	TRUE	0.191764	TRUE	3	25	1	83.9853									N	N	N	N	N
53	E5	3T	SLC7A11	UNKNOWN	SYBR	None	0.00280918	0.000854452	0.00923574		31.802	32.1244	0.514194		9.90775	1.07118	8.47563	TRUE	0.191764	TRUE	3	26	1	84.2797	74.2725								Y	N	N	N	Y
54	E6	3N	SLC7A11	UNKNOWN	SYBR	None	0.00840438	0.00197862	0.0356984		32.819	33.2329	1.28854		8.32676	1.30173	6.89464	TRUE	0.191764	TRUE	3	27	1	84.0834									Y	N	N	N	N
55	E7	4T	SLC7A11	UNKNOWN	SYBR	None	0.0102953	0.00668546	0.0158543		29.405	29.6299	0.260365		8.03398	0.388581	6.60187	TRUE	0.191764	TRUE	3	24	1	84.1815									N	N	N	N	N
56	E8	4N	SLC7A11	UNKNOWN	SYBR	None	0.0392514	0.0279691	0.0550848		23.502	23.5456	0.0755357		6.10323	0.305	4.67111	TRUE	0.191764	TRUE	3	18	1	84.2797									N	N	N	N	N
57	E9	6T	SLC7A11	UNKNOWN	SYBR	None	0.0140466	0.00410688	0.0480429		25.539	26.2514	0.504508		7.58575	0.79312	6.15364	TRUE	0.191764	TRUE	3	20	1	84.2797									Y	N	N	N	N
58	E10	6N	SLC7A11	UNKNOWN	SYBR	None	0.0218082	0.017597	0.0270271		26.99	26.9386	0.0744453		6.9511	0.193101	5.51899	TRUE	0.191764	TRUE	3	21	1	84.1815									N	N	N	N	N
59	E11	7T	SLC7A11	UNKNOWN	SYBR	None	0.0180707	0.0148598	0.0219754		26.516	26.5787	0.0833799		7.22232	0.17607	5.7902	TRUE	0.191764	TRUE	3	21	1	84.1815									N	N	N	N	N
60	E12	7N	SLC7A11	UNKNOWN	SYBR	None	0.00361575	0.00257562	0.00507594		28.917	28.6451	0.235602		9.5436	0.305292	8.11149	TRUE	0.191764	TRUE	3	24	1	84.0834									N	N	N	N	N
61	F1	8T	GAPDH	UNKNOWN	SYBR	None					27.584	27.7303	0.990522					TRUE	0.296037	TRUE	3	31	1	87.3211									Y	N	N	N	N
62	F2	8T	GAPDH	UNKNOWN	SYBR	None					26.597	27.7303	0.990522					TRUE	0.296037	TRUE	3	30	1	85.7513	64.854	87.2229							Y	N	N	N	Y
63	F3	8T	GAPDH	UNKNOWN	SYBR	None					29.01	27.7303	0.990522					TRUE	0.296037	TRUE	3	32	1	87.3211	65.5407								Y	N	N	N	Y
64	F4	8N	GAPDH	UNKNOWN	SYBR	None					19.131	19.0292	0.0881935					TRUE	0.296037	TRUE	3	13	1	87.2229									N	N	N	N	N
65	F5	8N	GAPDH	UNKNOWN	SYBR	None					18.981	19.0292	0.0881935					TRUE	0.296037	TRUE	3	13	1	87.3211									N	N	N	N	N
66	F6	8N	GAPDH	UNKNOWN	SYBR	None					18.976	19.0292	0.0881935					TRUE	0.296037	TRUE	3	13	1	87.3211									N	N	N	N	N
67	F7	9T	GAPDH	UNKNOWN	SYBR	None					24.601	24.6105	0.047293					TRUE	0.296037	TRUE	3	18	1	87.1248									N	N	N	N	N
68	F8	9T	GAPDH	UNKNOWN	SYBR	None					24.569	24.6105	0.047293					TRUE	0.296037	TRUE	3	18	1	87.1248									N	N	N	N	N
69	F9	9T	GAPDH	UNKNOWN	SYBR	None					24.662	24.6105	0.047293					TRUE	0.296037	TRUE	3	18	1	87.1248									N	N	N	N	N
70	F10	9N	GAPDH	UNKNOWN	SYBR	None					19.861	19.9193	0.0871669					TRUE	0.296037	TRUE	3	14	1	87.0267									N	N	N	N	N
71	F11	9N	GAPDH	UNKNOWN	SYBR	None					19.878	19.9193	0.0871669					TRUE	0.296037	TRUE	3	14	1	87.0267									N	N	N	N	N
72	F12	9N	GAPDH	UNKNOWN	SYBR	None					20.019	19.9193	0.0871669					TRUE	0.296037	TRUE	3	14	1	86.9286									N	N	N	N	N
73	G1	8T	SLC7A11	UNKNOWN	SYBR	None					38.672	38.6848	0.0714723					TRUE	0.191764	TRUE	3	39	1	60.9296	75.3517	92.4228							N	Y	N	Y	Y
74	G2	8T	SLC7A11	UNKNOWN	SYBR	None	1.30596				38.778	38.6848	0.0714723		1.047		-0.385109	TRUE	0.191764	TRUE	3	33	1	75.4498									N	N	N	N	N
75	G3	8T	SLC7A11	UNKNOWN	SYBR	None					38.6043	38.6848	0.0714723					TRUE	0.191764	TRUE	3	39	1	61.0277	91.3436	80.0609							N	Y	N	Y	Y
76	G4	8N	SLC7A11	UNKNOWN	SYBR	None	0.000353019	0.000169583	0.000734873		32.684	31.9293	0.653944		12.9001	0.659864	11.468	TRUE	0.191764	TRUE	3	27	1	84.0834									Y	N	N	N	N
77	G5	8N	SLC7A11	UNKNOWN	SYBR	None	0.000353019	0.000169583	0.000734873		31.532	31.9293	0.653944		12.9001	0.659864	11.468	TRUE	0.191764	TRUE	3	26	1	84.1815									Y	N	N	N	N
78	G6	8N	SLC7A11	UNKNOWN	SYBR	None	0.000353019	0.000169583	0.000734873		31.572	31.9293	0.653944		12.9001	0.659864	11.468	TRUE	0.191764	TRUE	3	26	1	84.1815									Y	N	N	N	N
79	G7	9T	SLC7A11	UNKNOWN	SYBR	None	0.0435934	0.0390502	0.0486651		30.466	30.5623	0.0870326		5.95186	0.099052	4.51975	TRUE	0.191764	TRUE	3	25	1	84.2797									N	N	N	N	N
80	G8	9T	SLC7A11	UNKNOWN	SYBR	None	0.0435934	0.0390502	0.0486651		30.587	30.5623	0.0870326		5.95186	0.099052	4.51975	TRUE	0.191764	TRUE	3	25	1	84.1815									N	N	N	N	N
81	G9	9T	SLC7A11	UNKNOWN	SYBR	None	0.0435934	0.0390502	0.0486651		30.634	30.5623	0.0870326		5.95186	0.099052	4.51975	TRUE	0.191764	TRUE	3	25	1	84.1815									N	N	N	N	N
82	G10	9N	SLC7A11	UNKNOWN	SYBR	None	0.0233619	0.0207089	0.0263547		26.74	26.7711	0.0645885		6.85181	0.108488	5.4197	TRUE	0.191764	TRUE	3	21	1	83.9853									N	N	N	N	N
83	G11	9N	SLC7A11	UNKNOWN	SYBR	None	0.0233619	0.0207089	0.0263547		26.845	26.7711	0.0645885		6.85181	0.108488	5.4197	TRUE	0.191764	TRUE	3	21	1	83.9853									N	N	N	N	N
84	G12	9N	SLC7A11	UNKNOWN	SYBR	None	0.0233619	0.0207089	0.0263547		26.728	26.7711	0.0645885		6.85181	0.108488	5.4197	TRUE	0.191764	TRUE	3	21	1	83.9853									N	N	N	N	N
85	H1	5T	AURKA	UNKNOWN	SYBR	None					26.305	26.4903	0.13801					TRUE	0.191764	TRUE	3	21	1	83.9853									N	N	N	N	N
86	H2	5T	AURKA	UNKNOWN	SYBR	None					26.636	26.4903	0.13801					TRUE	0.191764	TRUE	3	21	1	83.9853									N	N	N	N	N
87	H3	5T	AURKA	UNKNOWN	SYBR	None					26.53	26.4903	0.13801					TRUE	0.191764	TRUE	3	21	1	83.9853									N	N	N	N	N
88	H4	5N	AURKA	UNKNOWN	SYBR	None					29.893	29.9117	0.0996741					TRUE	0.191764	TRUE	3	25	1	84.1825									N	N	N	N	N
89	H5	5N	AURKA	UNKNOWN	SYBR	None					30.042	29.9117	0.0996741					TRUE	0.191764	TRUE	3	25	1	84.1815									N	N	N	N	N
90	H6	5N	AURKA	UNKNOWN	SYBR	None					29.8	29.9117	0.0996741					TRUE	0.191764	TRUE	3	25	1	84.2897									N	N	N	N	N
Analysis Type	Singleplex
Endogenous Control	GAPDH
RQ Min/Max Confidence Level	95.0
Reference Sample	2T
